# Supplementary material for: Binding of EphrinA5 to RET receptor tyrosine kinase: An in vitro study
Source: PLoS One. 2018 Jun 11;13(6):e0198291. doi: 10.1371/journal.pone.0198291 (PMC5995387; doi:10.1371/journal.pone.0198291)
Supplement: S1 Table — Gel slice contains the band in Fig 1A (solid rectangle). (XLSX) [file pone.0198291.s004.xlsx]

## Sheet: Sheet1
S1 Table. Proteins identified in gel slice from Blue Native PAGE using LC-MS/MS. Gel slice contains the band in Fig 1A (solid rectangle).
Accession	Description	# PSMsa	# AAsb	# Unique Peptides
A8E7C6	Proto-oncogene tyrosine-protein kinase receptor Ret OS=Danio rerio GN=ret PE=3 SV=1 - [A8E7C6_DANRE]	67	630	22
Q98TT9	GDNF family receptor alpha-1a OS=Danio rerio GN=gfra1a PE=2 SV=2 - [Q98TT9_DANRE]	31	346	15
Q98TU0	Glial cell line-derived neurotrophic factor OS=Danio rerio GN=gdnf PE=2 SV=1 - [GDNF_DANRE]	16	154	5
a PSMs = the number of peptide spectrum matches. b AAs = the number of amino acids in the actural constructs of zRETECD, zGFRα1ECD and zGDNF.
